# Supplementary material for: Influence of Reduced Molar Mass of Low-Acyl Gellan Gum on Weak Gel Formation and Rheological Properties
Source: Gels. 2025 May 27;11(6):398. doi: 10.3390/gels11060398 (PMC12192509; doi:10.3390/gels11060398)
Supplement: Supplementary file 1 [file gels-11-00398-s001.zip]

Archive with 1 entries (1 files):
- gels-3648368-supplementary.pdf
